# Supplementary material for: Machine Learning Frameworks for Wearable-Based Stress Modeling in Naturalistic Settings: Scoping Review
Source: JMIR Mhealth Uhealth. 2026 Jul 31;14:e76632. doi: 10.2196/76632 (PMC13427063; doi:10.2196/76632)
Supplement: Multimedia Appendix 2 [file mhealth-v14-e76632-s002.xlsx]

## Sheet: Sheet1
Dataset Citation Key	Dataset Name	Participant Pool	Number of Participants	Data Collection Duration	Wearable Device Used	IRB Approval or not	Data Quality
Mundnich (2020) [26]	TILES-2018	Clinical providers	212	Ten weeks	Fitbit Charge 2 and OMsignal smart garment	Yes	This dataset includes data from 212 hospital employees. Participants span a broad adult age range (21–65 years; median = 35) and represent diverse healthcare roles, with a predominantly female and highly educated demographic, supporting longitudinal and demographically varied data analysis.
Smets (2018) [29]	SWEET	Staff members in technology-oriented, banking, and public sector companies.	1002	Five days	imec’s Chillband and chest patch	Yes	This dataset includes data from 1,002 working adults collected over a two-year period, with each participant monitored continuously for five days. The large, gender-balanced, and age-diverse sample supports generalizability; however, the short monitoring duration per participant may limit insights into longitudinal patterns.
Yfantidou (2022) [27]	Lifesnaps	Participants were recruited through university mailing lists, and although not explicitly stated, they were likely university students from Greece, Cyprus, Italy, and Sweden.	71	Four months (two waves, each lasting two months)	Fitbit Sense	Yes	This dataset includes data from 71 participants across four European countries (Sweden, Italy, Greece, and Cyprus), providing geographically distributed, real-world measurements. The sample shows moderate gender balance, a broad adult age split, and high educational attainment, supporting demographic diversity.
Mattingly (2019) [28]	Tesserae	Information workers	757	Fifty-six days	Garmin Vivosmart 3, a waterproof wristwatch	Yes	This dataset includes data from 757 information workers in the United States collected as part of a large-scale, longitudinal study. The sample demonstrates good gender representation and a diverse age range, making it well suited for longitudinal analysis; however, its focus on information workers may limit generalizability to other populations.
Boateng (2016) [30]		Unknown	10	One day	Zephyr chest strap and Amulet	Yes	This study includes a small sample size (N = 10) with a disproportionate distribution between male and female participants. Data was collected over a single day, with a recording duration of approximately 8–12 hours.
Tervonen (2020) [31]		Office workers	74	Four weeks	Polar M600 smartwatch	Yes	Data were collected from 74 participants across a diverse age range, each contributing approximately four weeks of data, which may support longitudinal analysis
Bavaresco (2020) [32]		Unknown	5	Eight days	Polar H7 chest strap	Not Listed	The study includes a small sample size (N = 5), with all participants being male. The small sample size and homogeneous population limit the generalizability of the findings.
Gjoreski (2017) [19]		Unknown	5	Eleven days, on average	Empatica E3 and E4 wrist devices	Not Listed	The study includes a small sample size (N = 5), consisting entirely of male participants with a mean age of 28 ± 4.3 years. The narrow age range and homogeneous demographic composition, combined with the small sample size, limit the generalizability of the findings.
de Vries (2022) [33]		Dutch police officers	8	At least fifteen weeks, up to fifty-five weeks.	Oura Ring (Generation 2)	Yes	This study includes a small sample size (N = 8) with data collected over an extended period (15–55 weeks) across a broad age range and a higher proportion of male than female participants. While the longitudinal duration supports within-participant analysis, the limited sample size restricts generalizability to the broader population.
Han (2020) [20]		Unknown	3	Two days	Empatica E4 wristband and Shimmer3 ECG chest strap	Not Listed	The study includes a very small sample size (N = 3), with only one female participant, and collects data on a daily basis over a two-day period. The extremely limited sample size and short duration constrain both longitudinal analysis and generalizability.
de Vries (2023) [34]		Dutch military	73	Eight weeks	Garmin Tactix Charlie smartwatch	Yes	This study recruited 73 Dutch military personnel, of whom data from 63 participants were included in the final analysis, with participation durations ranging from 1 to 57 days (median = 44 days), providing a longitudinal dataset suitable for within-subject analysis. However, demographic information was not reported due to privacy and security constraints, which limits contextual interpretation an…
Tump (2022) [35]		Remote-working employees of the global insurance company Cigna in three locations: the United States, the United Kingdom, and Hong Kong.	198	Seven consecutive days	Garmin Vivosmart 4	Yes	This study includes a relatively large sample size (N = 198) with data collected over a 7-day period, providing broad participant coverage but limited longitudinal depth per participant.
Mishra (2020) [36]		University students	26	Three days	Polar H7 chest strap, Amulet wrist device, and a custom GSR sensor	Yes	The study includes a modest sample size (N = 27) with a relatively narrow age range and moderate gender representation, primarily composed of undergraduate and graduate students. However, data from only 26 participants were ultimately included in the analysis, slightly reducing the effective sample size and limiting generalizability beyond a student population.
Schmidt (2019) [37]		University students	11	Approximately sixteen days	Empatica E4 wristband	Yes	The study collected data from 11 participants with moderate gender representation and a narrow age range. Data were recorded over an average of 16 ± 1 days, which may limit demographic representativeness and generalizability.
