# Supplementary material for: Machine Learning Frameworks for Wearable-Based Stress Modeling in Naturalistic Settings: Scoping Review
Source: JMIR Mhealth Uhealth. 2026 Jul 31;14:e76632. doi: 10.2196/76632 (PMC13427063; doi:10.2196/76632)
Supplement: Multimedia Appendix 3 [file mhealth-v14-e76632-s003.xlsx]

## Sheet: Sheet1
	Paper Citation Key	Dataset Citation Key	Main Problems Addressed	Problem Formulation	Input Window	Output Window	Model Type	Possible Data Leakage	Sample Size (N)	Classification Model					Regression Model	Baseline Model Reported	Uncertainty Measure Reported	Comment on Model Performance
										Accuracy	F1	Precision	Recall	Other Measures	Quality Measure
	Boateng 2016 [30]	Boateng (2016) [30]	No specific problem	Nowcasting	1 minute or 5 minutes	15 minutes	classification	Yes	10	1	-	-	-	-		No	No	Best model is RBF SVM w/ acceleration features, compared with linear SVM
	Parousidou 2023 [45]	Yfantidou (2022) [27]	Personalization	Unclear	Unclear	Unclear	classification	Yes	71	-	0.66	-	-	-		Yes	No	Best model is group-specific traditional ML, comapred with multi-task deep learning
	Tervonen 2020 [31]	Tervonen (2020) [31]	Personalization	Nowcasting	Current day	Current day	classification	No	74	0.51	0.62	-	-	-		Yes	Yes	Best model is group-specific model combining day and night prediction.
	Bavaresco 2020 [32]	Bavaresco (2020) [32]	Context Awareness	Nowcasting	20 minutes	20 minutes	classification	Yes	5	0.82	0.75	0.9	0.64	-		No	No	Best model is SVM, compared with Naive Bayes and KNN
	Gjoreski 2017 [19]	Gjoreski (2017) [19]	Context Awareness	Nowcasting	A range of windows from 10 minutes to 30 minutes	20 minutes	classification	No	5	-	0.9	0.95	-	-		No	No	Best model is Decision tree with context with 10-min window, compared models w/o context, and other tranditional ML models
	de Vries 2022 [33]	de Vries (2022) [33]	Temporal Dependency	Nowcasting	Previous day	Current day	regression (stat)	N/A	8						Adjusted R^2: 0.01 - 0.23	N/A	N/A	Table 5 shows results from VAR model which indicates that the current day HRV, total sleep time, and stress are significant predictors of next-day stress for some particiapnts.
	Han 2020 [20]	Han (2020) [20]	No specific problem	Nowcasting	Current day	Current day	classification	No	17	1	-	-	-	-		No	No	Best model is KNN (K=1 or 2) with activity features, compared with models w/o activity and other tranditional ML.
	de Vries 2023 [34]	de Vries (2023) [34]	Temporal Dependency	Nowcasting	Last night’s sleep duration	at wake up	regression (stat)	N/A	73						Marginal R^2 = 0.004	N/A	N/A	Table 3 shows results from the linear mixed-effects model for perceived mental fitness, in which total sleep time has a small positive effect, whereas resting HRV does not.
	Tump 2022 [35]	Tump (2022) [35]	Context Awareness	Nowcasting	3 hours	3 hours	classification	Yes	198	-	0.47	-	-	-		Yes	Yes	The reported model is Linear Regression using wearable features, no comparision to other ML models.
	Mishra 2020 [36]	Mishra (2020) [36]	No specific problem	Nowcasting	1 minute	1 minute	classification	Yes	27	-	0.7	0.57	0.91	-		No	No	Best model: lab based model (HR + GSR) with physical activity removed + RF, compared with SVM or no removal of physical activity
	Schmidt 2019 [37]	Schmidt (2019) [37]	No specific problem	Nowcasting	1 minute		classification	No	12	-	0.47	-	-	-		Yes	Yes	Best model is Decision Tree classifier with z-score–normalized, compared with other tranditional ML models
	Jiang 2023 [54]	Mundnich (2020) [26]	Limited supply of training data	Nowcasting	3 days centered on current day	Current day	regression	Yes	212						MSE ~ 1.00	Yes	Yes	Predict change of affect, The meta-learner achieved strong performance, read from barplot. But not significnatly better from tranditional ML models
	Hadjiantonis 2020 [40]	Mundnich (2020) [26]	Temporal Dependency	Forecasting	Previous day	Current day	regression	No	130						r=0.24 (p-value <0.01)	Yes	No	A dynamic system model is fit to estimate self-regulation and stress spillover parameters for each individual, which are then used to predict self-reported measure cognitive ability. The result is the pearson correlation between predicted vs. true Shipley Vocabulary (Table III).
	Gaballah 2021 [21]	Mundnich (2020) [26]	Temporal Dependency	Nowcasting	Current shift	Current shift	classification	No	212	0.66	0.64	-	-	-		No	No	Best model is the Bi-LSTM with Audio + Location + Circadian Rhythm features, comapred models with only Audio or only audio+ location features.
	Yu 2022 [48]	Mundnich (2020) [26]	Limited supply of training data	Nowcasting	2.5 hours after the label was collected	Current shift	classification	No	212	-	0.7	-	-	-		Yes	Yes	Best model is where all components were combined: data augmentation (DA), LSTM auto-encoder pretraining (LSTM-AE), and consistency regularization (CR), compared with other configurations as well as baseline supervised LSTM.
	Burghardt 2021 [52]	Mundnich (2020) [26]	Temporal Dependency	Nowcasting	3 days centered on the current day	Current day	classification	No	212	-	0.23	0.16	-	AUC= 0.56		Yes	No	The best model is embedding-based representation learned via Beta Process Auto Regressive HMM from timeseries data, compared with standard features; predicting atypical events from TILES.
	Kao 2020 [51]	Mundnich (2020) [26]	Personalization	Nowcasting	3 days centered on the current day	Current day	regression	No	212						RMSE = 0.89; r= 0.42; R^2 = 0.15	Yes	No	The proposed model first form cohort based on similarity and then applies extreme gradient boosting to predict self-perceived stress, as shown in Table 3.
	Paromita 2023 [43]	Mundnich (2020) [26]	Personalization	Nowcasting	Current day	Current day	regression	No	212						one tail paired t test p-value <0.001	No	Yes	Table 2 shows that the best-performing model incorporates participants’ trait characteristics together with ambulatory features as inputs to the metric learning architecture, with significant paired t-test results indicating improved Pearson correlation between predicted and ground-truth stress compared with other models.
	Pimentel 2021 [55]	Mundnich (2020) [26]	No specific problem	Nowcasting	Current day	Current day	classification	Yes	212		0.68	-	-	BACC = 0.65; MCC = 0.30		No	Yes	The best model is the SVM with engineered features, using HRV features, compared with deep learning model.
	Yang 2022 [46]	Mundnich (2020) [26]	Multiple Modalities	Nowcasting	2 hours before the label was collected	Current shift	classification	No	212	0.58	0.72	-	-	-		No	No	The best model using M2L framework which trained on two modalities and tested on ECG only, compared with LSTM models train and test on the same sets of modality
	Zanna 2022 [56]	Mundnich (2020) [26]	Bias Mitigation	Nowcasting	2 hours before the label was collected	Current shift	classification	Yes	212	0.43 - 0.54	0.30 - 0.42	-	-	-		No	No	The study aims to mitigate bias in anxiety prediction across age, ethnicity, and income groups. The proposed model improves fairness trade-offs at the cost of reduced accuracy measurs.
	Tiwari 2021 [42]	Mundnich (2020) [26]	No specific problem	Nowcasting	Current day	Current day	classification	Yes	212		0.69	-	-	BACC = 0.66; MCC=0.31		No	Yes	The best model uses the Fuse-All feature set with an SVM (RBF) model and balanced class weight, compared with Benchmark HRV features (traditional time & frequency domain) and non-linear RR complexity features used as comparison baselines
	Feng 2022 [49]	Mundnich (2020) [26]	Context Awareness	N/A	N/A	N/A	classification (stable)	N/A	99	-	0. 66	-	-	-		No	No	Table 3 shows F1 scrore for predicting baseline assessment of negative affect, the multi-modal feature set (speech pattern and physiolgoical measures) performs best when using a Random Forest classifier.
	Feng 2021 [53]	Mundnich (2020) [26]	Context Awareness	N/A	N/A	N/A	regression (stable, stat)	N/A	113						adjusted R^2 : (PA 0.152 ; NA 0.034 )	N/A	N/A	linear regression model to model baseline measurement Positive Affect (PA) or Negative Affect (NA) (Table 3)
	Ravuri 2020 [41]	Mundnich (2020) [26]	Personalization	Unclear	Not given	Not given	regression	Yes	154						rho=0.08	No	Yes	The proposed model using Iterative participant clustering + group-specific models which outperform general models and non-iterative group-specific models
	Stojchevska 2022 [44]	Smets (2018) [29]	Context Awareness	Nowcasting	1 hour	1 hour	classification	No	1002	0.42	0. 41	-	-	-		No	Yes	This study evaluated physiology + activity + sleep features with both manual and ML-derived context, best model uses manual-derived context model
	Booth 2022 [38]	Mattingly (2019) [28]	Temporal Dependency	Nowcasting	Current day	Current day	regression and classification	No	606	0.62	0.75	0.65	0.89	-	rho= 0.25	Yes	Yes	Best model uses Random Forest with STAI anxiety trait included
	Martinez 2022 [39]	Mattingly (2019) [28]	No specific problem	Nowcasting	A range of windows from 5 minutes to 24 hours	Current day	regression (stat)	N/A	657						Marginal R^2: 0.022 (main); 0.032 (follow up)	N/A	N/A	The best-performing linear mixture models were obtained when HRV was computed using the workday window (8 AM–6 PM), which outperformed all other time windows.
	Robles-Granda 2021 [22]	Mattingly (2019) [28]	Temporal Dependency	N/A	N/A	N/A	regression (stable)	N/A	757						SMAPE=0.66	Yes	Yes	Most relevant is machin learning model to predict baseline stable Positive Affect
	Saylam 2023 [50]	Mattingly (2019) [28]	Temporal Dependency	Forecasting	A range of windows from 1 day to 30 days before	A range of windows from 1 day to 7 days ahead	regression	No	757						MAE=0.47	No	No	Best model uses LSTM, 15-day look-back, 1-day ahead window configuration
	Li 2024 [57]	Mattingly (2019) [28]	Temporal Dependency	Forecasting	A range of windows from 25 days to 35 days before.	A range of windows from 12 to 19 days ahead	classification	No	478	0.74	0. 72	0.73	0.71	-		No	No	Best model uses deep learning model + Chaos model on the 2-class stress prediction task when the input length was n = 35 days and the output prediction window was m = 19 days.
	Saylam 2022 [58]	Mattingly (2019) [28]	Context Awareness	Nowcasting	Current day	Current day	classification	Yes	757	0.85	0.85	0.85	0.85	-		No	No	Best model uses Random Forest + class imbalance adjustment with SMOTE
	Kim 2024 [59]	Yfantidou (2022) [27]	Use of LLM in stress detection	Unclear	Unclear	Unclear	regression	Yes	16						MAE=0.32	No	Yes	Best model uses fine-tuned HealthAlpaca-13B to predict Stress Resilience on the LifeSnaps dataset
	Paraschou 2023 [47]	Yfantidou (2022) [27]	No specific problem	Forecasting	Unclear	Unclear	classification	Yes	71	0.92	-	-	-	-		No	No	Best model uses Gradient Boosting classifier
	r= pearson correlation coefficient; rho= spearman correlation coefficient; MAE= Mean Absolute Error; SMAPE= Symmetric Mean Absolute Percentage error; BACC = Balanced Accuracy; MCC = Matthews Correlation Coefficient
